# Supplementary material for: Euro-Asian hybrids of Echinococcus multilocularis from red foxes in northern and northeastern Poland result from secondary contact between long-isolated populations
Source: Sci Rep. 2026 Feb 20;16:9986. doi: 10.1038/s41598-026-40313-z (PMC13021975; doi:10.1038/s41598-026-40313-z)
Supplement: Supplementary file 1 — Supplementary Information 1. [file 41598_2026_40313_MOESM1_ESM.xlsx]

## Sheet: Reference Dataset
Accession	Country	Region	Name	Haplotype	Host	PubMed_ID	Paper_Title
MH259768	China	Qinghai	MH259768-CHN-Qin-05	Hap_02	unspecified	30455674	Genetic Diversity in Echinococcus multilocularis From the Plateau Vole and Plateau Pika in Jiuzhi County, Qinghai Province, China
MN251845	China	Sichuan	MN251845-CHN-Sch-01	Hap_02	unspecified	direct submission	Genetic polymorphism of Echinococcus multilocularis in northwestern China inferred from cox1 gene sequences
AB461417	China	Sichuan	AB461417-CHN-Sch-06	Hap_02	unspecified	19651237	Geographic pattern of genetic variation in the fox tapeworm Echinococcus multilocularis
OR263176	China	Yili Prefecture, Xinjiang	OR263176-CHN-Xin-03	Hap_02	unspecified	38432594	The A2 haplotype of Echinococcus multilocularis is the predominant variant infecting humans and dogs in Yili Prefecture, Xinjiang
LC720729	Japan	Hokkaido, Nemuro	LC720729-JAP-Hok-06	Hap_02	Vulpes vulpes	37731622	Mitogenomic exploration supports the historical hypothesis of anthropogenic diffusion of a zoonotic parasite Echinococcus multilocularis
LC720732	Japan	Hokkaido, Nemuro	LC720732-JAP-Hok-09	Hap_02	Vulpes vulpes	37731622	Mitogenomic exploration supports the historical hypothesis of anthropogenic diffusion of a zoonotic parasite Echinococcus multilocularis
LC720748	Japan	Hokkaido, Kushiro	LC720748-JAP-Hok-25	Hap_02	Vulpes vulpes	37731622	Mitogenomic exploration supports the historical hypothesis of anthropogenic diffusion of a zoonotic parasite Echinococcus multilocularis
LC720749	Japan	Hokkaido, Kushiro	LC720749-JAP-Hok-26	Hap_02	Vulpes vulpes	37731622	Mitogenomic exploration supports the historical hypothesis of anthropogenic diffusion of a zoonotic parasite Echinococcus multilocularis
LC720758	Japan	Hokkaido, Nemuro	LC720758-JAP-Hok-35	Hap_02	Vulpes vulpes	37731622	Mitogenomic exploration supports the historical hypothesis of anthropogenic diffusion of a zoonotic parasite Echinococcus multilocularis
LC720759	Japan	Hokkaido, Nemuro	LC720759-JAP-Hok-36	Hap_02	Vulpes vulpes	37731622	Mitogenomic exploration supports the historical hypothesis of anthropogenic diffusion of a zoonotic parasite Echinococcus multilocularis
LC720770	Japan	Hokkaido, Kushiro	LC720770-JAP-Hok-47	Hap_02	Vulpes vulpes	37731622	Mitogenomic exploration supports the historical hypothesis of anthropogenic diffusion of a zoonotic parasite Echinococcus multilocularis
KY205685	Poland	unspecified	KY205685-POL	Hap_02	Vulpes vulpes	28360380	Genetic diversity of Echinococcus multilocularis in red foxes in Poland: the first report of a haplotype of probable Asian origin
MW255906	Poland	Kujawsko-Pomorskie, Rypin	MW255906-POL-KP-01	Hap_02	Vulpes vulpes	33521093	Asian admixture in European Echinococcus multilocularis populations: new data from Poland comparing EmsB microsatellite analyses and mitochondrial sequencing
MW255907	Poland	Kujawsko-Pomorskie, Rypin	MW255907-POL-KP-02	Hap_02	Vulpes vulpes	33521093	Asian admixture in European Echinococcus multilocularis populations: new data from Poland comparing EmsB microsatellite analyses and mitochondrial sequencing
MW255914	Poland	Mazowieckie, Przasnysz	MW255914-POL-MZ-01	Hap_02	Vulpes vulpes	33521093	Asian admixture in European Echinococcus multilocularis populations: new data from Poland comparing EmsB microsatellite analyses and mitochondrial sequencing
MW255915	Poland	Mazowieckie, Przasnysz	MW255915-POL-MZ-02	Hap_02	Vulpes vulpes	33521093	Asian admixture in European Echinococcus multilocularis populations: new data from Poland comparing EmsB microsatellite analyses and mitochondrial sequencing
MW255902	Poland	Podlaskie, Grajewo	MW255902-POL-PD-01	Hap_02	Vulpes vulpes	33521093	Asian admixture in European Echinococcus multilocularis populations: new data from Poland comparing EmsB microsatellite analyses and mitochondrial sequencing
MW255903	Poland	Podlaskie, Grajewo	MW255903-POL-PD-02	Hap_02	Vulpes vulpes	33521093	Asian admixture in European Echinococcus multilocularis populations: new data from Poland comparing EmsB microsatellite analyses and mitochondrial sequencing
MW255904	Poland	Podlaskie, Grajewo	MW255904-POL-PD-03	Hap_02	Vulpes vulpes	33521093	Asian admixture in European Echinococcus multilocularis populations: new data from Poland comparing EmsB microsatellite analyses and mitochondrial sequencing
MW255905	Poland	Podlaskie, Grajewo	MW255905-POL-PD-04	Hap_02	Vulpes vulpes	33521093	Asian admixture in European Echinococcus multilocularis populations: new data from Poland comparing EmsB microsatellite analyses and mitochondrial sequencing
MW255895	Poland	Warmińsko-Mazurskie, Ostróda	MW255895-POL-WM-02	Hap_02	Vulpes vulpes	33521093	Asian admixture in European Echinococcus multilocularis populations: new data from Poland comparing EmsB microsatellite analyses and mitochondrial sequencing
MW255896	Poland	Warmińsko-Mazurskie, Ostróda	MW255896-POL-WM-03	Hap_02	Vulpes vulpes	33521093	Asian admixture in European Echinococcus multilocularis populations: new data from Poland comparing EmsB microsatellite analyses and mitochondrial sequencing
MW255897	Poland	Warmińsko-Mazurskie, Ostróda	MW255897-POL-WM-04	Hap_02	Vulpes vulpes	33521093	Asian admixture in European Echinococcus multilocularis populations: new data from Poland comparing EmsB microsatellite analyses and mitochondrial sequencing
MW255898	Poland	Warmińsko-Mazurskie, Ostróda	MW255898-POL-WM-05	Hap_02	Vulpes vulpes	33521093	Asian admixture in European Echinococcus multilocularis populations: new data from Poland comparing EmsB microsatellite analyses and mitochondrial sequencing
MW255912	Poland	Warmińsko-Mazurskie, Działdowo	MW255912-POL-WM-06	Hap_02	Vulpes vulpes	33521093	Asian admixture in European Echinococcus multilocularis populations: new data from Poland comparing EmsB microsatellite analyses and mitochondrial sequencing
MW255913	Poland	Warmińsko-Mazurskie, Kętrzyn	MW255913-POL-WM-07	Hap_02	Vulpes vulpes	33521093	Asian admixture in European Echinococcus multilocularis populations: new data from Poland comparing EmsB microsatellite analyses and mitochondrial sequencing
MW255916	Poland	Warmińsko-Mazurskie, Olecko	MW255916-POL-WM-08	Hap_02	Vulpes vulpes	33521093	Asian admixture in European Echinococcus multilocularis populations: new data from Poland comparing EmsB microsatellite analyses and mitochondrial sequencing
AB688135	Russia	Altai region	AB688135-RUS-Alt-11	Hap_02	Homo sapiens	22609955	Molecular identification of human echinococcosis in the Altai region of Russia
LC380931	USA	Missouri	LC380931-USA-MO-01	Hap_03	Canis lupus familialis	direct submission	Intestinal echinococcosis in a pet dog in Missouri, USA
LC645087	USA	Missouri	LC645087-USA-MO-02	Hap_03	Canis lupus familialis	direct submission	Alveolar echinococcosis in a dog in Missouri
AB461420	China	Inner Mongolia	AB461420-CHN-InMon	Hap_07	Vulpes corsac	19651237	Geographic pattern of genetic variation in the fox tapeworm Echinococcus multilocularis
AB813187	Mongolia	unspecified	AB813187-MON-02	Hap_07	Vulpes vulpes	direct submission	Confirmation of Echinococcus species from red foxes and wolves in Mongolia
MH259764	China	Qinghai	MH259764-CHN-Qin-01	Hap_08	unspecified	30455674	Genetic Diversity in Echinococcus multilocularis From the Plateau Vole and Plateau Pika in Jiuzhi County, Qinghai Province, China
MH259765	China	Qinghai	MH259765-CHN-Qin-02	Hap_09	unspecified	30455674	Genetic Diversity in Echinococcus multilocularis From the Plateau Vole and Plateau Pika in Jiuzhi County, Qinghai Province, China
MH259766	China	Qinghai	MH259766-CHN-Qin-03	Hap_10	unspecified	30455674	Genetic Diversity in Echinococcus multilocularis From the Plateau Vole and Plateau Pika in Jiuzhi County, Qinghai Province, China
MN251848	China	Sichuan	MN251848-CHN-Sch-04	Hap_10	unspecified	direct submission	Genetic polymorphism of Echinococcus multilocularis in northwestern China inferred from cox1 gene sequences
MH259767	China	Qinghai	MH259767-CHN-Qin-04	Hap_11	unspecified	30455674	Genetic Diversity in Echinococcus multilocularis From the Plateau Vole and Plateau Pika in Jiuzhi County, Qinghai Province, China
MH259773	China	Qinghai	MH259773-CHN-Qin-10	Hap_11	unspecified	30455674	Genetic Diversity in Echinococcus multilocularis From the Plateau Vole and Plateau Pika in Jiuzhi County, Qinghai Province, China
MH259769	China	Qinghai	MH259769-CHN-Qin-06	Hap_12	unspecified	30455674	Genetic Diversity in Echinococcus multilocularis From the Plateau Vole and Plateau Pika in Jiuzhi County, Qinghai Province, China
MH259770	China	Qinghai	MH259770-CHN-Qin-07	Hap_13	unspecified	30455674	Genetic Diversity in Echinococcus multilocularis From the Plateau Vole and Plateau Pika in Jiuzhi County, Qinghai Province, China
MH259771	China	Qinghai	MH259771-CHN-Qin-08	Hap_14	unspecified	30455674	Genetic Diversity in Echinococcus multilocularis From the Plateau Vole and Plateau Pika in Jiuzhi County, Qinghai Province, China
MH259772	China	Qinghai	MH259772-CHN-Qin-09	Hap_15	unspecified	30455674	Genetic Diversity in Echinococcus multilocularis From the Plateau Vole and Plateau Pika in Jiuzhi County, Qinghai Province, China
OR911406	Canada	unspecified	OR911406-CAN-01	Hap_16	unspecified	38815855	Challenging the phylogenetic relationships among Echinococcus multilocularis isolates from main endemic areas
OR911419	Canada	unspecified	OR911419-CAN-02	Hap_16	unspecified	38815855	Challenging the phylogenetic relationships among Echinococcus multilocularis isolates from main endemic areas
OR911420	Canada	unspecified	OR911420-CAN-03	Hap_16	unspecified	38815855	Challenging the phylogenetic relationships among Echinococcus multilocularis isolates from main endemic areas
MH259774	China	Qinghai	MH259774-CHN-Qin-11	Hap_16	unspecified	30455674	Genetic Diversity in Echinococcus multilocularis From the Plateau Vole and Plateau Pika in Jiuzhi County, Qinghai Province, China
OR263174	China	Yili Prefecture, Xinjiang	OR263174-CHN-Xin-01	Hap_16	unspecified	38432594	The A2 haplotype of Echinococcus multilocularis is the predominant variant infecting humans and dogs in Yili Prefecture, Xinjiang
AB385610	Japan	Fukui	AB385610-JAP-Fukui	Hap_16	Homo sapiens	18689631	Genetic analysis of Echinococcus multilocularis originating from a patient with alveolar echinococcosis occurring in Minnesota in 1977
AB018440	Japan	Hokkaido	AB018440-JAP-Hok-01	Hap_16	Clethrionomys rufocanus	16120302	The complete mitochondrial DNA sequence of the cestode Echinococcus multilocularis (Cyclophyllidea: Taeniidae)
AB461416	Japan	Hokkaido	AB461416-JAP-Hok-02	Hap_16	unspecified	19651237	Geographic pattern of genetic variation in the fox tapeworm Echinococcus multilocularis
LC720726	Japan	Hokkaido, Nemuro	LC720726-JAP-Hok-03	Hap_16	Vulpes vulpes	37731622	Mitogenomic exploration supports the historical hypothesis of anthropogenic diffusion of a zoonotic parasite Echinococcus multilocularis
LC720727	Japan	Hokkaido, Nemuro	LC720727-JAP-Hok-04	Hap_16	Vulpes vulpes	37731622	Mitogenomic exploration supports the historical hypothesis of anthropogenic diffusion of a zoonotic parasite Echinococcus multilocularis
LC720728	Japan	Hokkaido, Nemuro	LC720728-JAP-Hok-05	Hap_16	Vulpes vulpes	37731622	Mitogenomic exploration supports the historical hypothesis of anthropogenic diffusion of a zoonotic parasite Echinococcus multilocularis
LC720730	Japan	Hokkaido, Nemuro	LC720730-JAP-Hok-07	Hap_16	Vulpes vulpes	37731622	Mitogenomic exploration supports the historical hypothesis of anthropogenic diffusion of a zoonotic parasite Echinococcus multilocularis
LC720731	Japan	Hokkaido, Nemuro	LC720731-JAP-Hok-08	Hap_16	Vulpes vulpes	37731622	Mitogenomic exploration supports the historical hypothesis of anthropogenic diffusion of a zoonotic parasite Echinococcus multilocularis
LC720733	Japan	Hokkaido, Nemuro	LC720733-JAP-Hok-10	Hap_16	Vulpes vulpes	37731622	Mitogenomic exploration supports the historical hypothesis of anthropogenic diffusion of a zoonotic parasite Echinococcus multilocularis
LC720734	Japan	Hokkaido, Nemuro	LC720734-JAP-Hok-11	Hap_16	Vulpes vulpes	37731622	Mitogenomic exploration supports the historical hypothesis of anthropogenic diffusion of a zoonotic parasite Echinococcus multilocularis
LC720735	Japan	Hokkaido, Okhotsk	LC720735-JAP-Hok-12	Hap_16	Vulpes vulpes	37731622	Mitogenomic exploration supports the historical hypothesis of anthropogenic diffusion of a zoonotic parasite Echinococcus multilocularis
LC720736	Japan	Hokkaido, Okhotsk	LC720736-JAP-Hok-13	Hap_16	Vulpes vulpes	37731622	Mitogenomic exploration supports the historical hypothesis of anthropogenic diffusion of a zoonotic parasite Echinococcus multilocularis
LC720737	Japan	Hokkaido, Okhotsk	LC720737-JAP-Hok-14	Hap_16	Vulpes vulpes	37731622	Mitogenomic exploration supports the historical hypothesis of anthropogenic diffusion of a zoonotic parasite Echinococcus multilocularis
LC720738	Japan	Hokkaido, Okhotsk	LC720738-JAP-Hok-15	Hap_16	Vulpes vulpes	37731622	Mitogenomic exploration supports the historical hypothesis of anthropogenic diffusion of a zoonotic parasite Echinococcus multilocularis
LC720739	Japan	Hokkaido, Okhotsk	LC720739-JAP-Hok-16	Hap_16	Vulpes vulpes	37731622	Mitogenomic exploration supports the historical hypothesis of anthropogenic diffusion of a zoonotic parasite Echinococcus multilocularis
LC720740	Japan	Hokkaido, Okhotsk	LC720740-JAP-Hok-17	Hap_16	Vulpes vulpes	37731622	Mitogenomic exploration supports the historical hypothesis of anthropogenic diffusion of a zoonotic parasite Echinococcus multilocularis
LC720741	Japan	Hokkaido, Okhotsk	LC720741-JAP-Hok-18	Hap_16	Vulpes vulpes	37731622	Mitogenomic exploration supports the historical hypothesis of anthropogenic diffusion of a zoonotic parasite Echinococcus multilocularis
LC720742	Japan	Hokkaido, Okhotsk	LC720742-JAP-Hok-19	Hap_16	Vulpes vulpes	37731622	Mitogenomic exploration supports the historical hypothesis of anthropogenic diffusion of a zoonotic parasite Echinococcus multilocularis
LC720743	Japan	Hokkaido, Sorachi	LC720743-JAP-Hok-20	Hap_16	Vulpes vulpes	37731622	Mitogenomic exploration supports the historical hypothesis of anthropogenic diffusion of a zoonotic parasite Echinococcus multilocularis
LC720744	Japan	Hokkaido, Sorachi	LC720744-JAP-Hok-21	Hap_16	Vulpes vulpes	37731622	Mitogenomic exploration supports the historical hypothesis of anthropogenic diffusion of a zoonotic parasite Echinococcus multilocularis
LC720745	Japan	Hokkaido, Sorachi	LC720745-JAP-Hok-22	Hap_16	Vulpes vulpes	37731622	Mitogenomic exploration supports the historical hypothesis of anthropogenic diffusion of a zoonotic parasite Echinococcus multilocularis
LC720746	Japan	Hokkaido, Sorachi	LC720746-JAP-Hok-23	Hap_16	Vulpes vulpes	37731622	Mitogenomic exploration supports the historical hypothesis of anthropogenic diffusion of a zoonotic parasite Echinococcus multilocularis
LC720747	Japan	Hokkaido, Kushiro	LC720747-JAP-Hok-24	Hap_16	Vulpes vulpes	37731622	Mitogenomic exploration supports the historical hypothesis of anthropogenic diffusion of a zoonotic parasite Echinococcus multilocularis
LC720750	Japan	Hokkaido, Kushiro	LC720750-JAP-Hok-27	Hap_16	Vulpes vulpes	37731622	Mitogenomic exploration supports the historical hypothesis of anthropogenic diffusion of a zoonotic parasite Echinococcus multilocularis
LC720751	Japan	Hokkaido, Kushiro	LC720751-JAP-Hok-28	Hap_16	Vulpes vulpes	37731622	Mitogenomic exploration supports the historical hypothesis of anthropogenic diffusion of a zoonotic parasite Echinococcus multilocularis
LC720752	Japan	Hokkaido, Kamikawa	LC720752-JAP-Hok-29	Hap_16	Vulpes vulpes	37731622	Mitogenomic exploration supports the historical hypothesis of anthropogenic diffusion of a zoonotic parasite Echinococcus multilocularis
LC720753	Japan	Hokkaido, Kamikawa	LC720753-JAP-Hok-30	Hap_16	Vulpes vulpes	37731622	Mitogenomic exploration supports the historical hypothesis of anthropogenic diffusion of a zoonotic parasite Echinococcus multilocularis
LC720754	Japan	Hokkaido, Ishikari	LC720754-JAP-Hok-31	Hap_16	Vulpes vulpes	37731622	Mitogenomic exploration supports the historical hypothesis of anthropogenic diffusion of a zoonotic parasite Echinococcus multilocularis
LC720755	Japan	Hokkaido, Ishikari	LC720755-JAP-Hok-32	Hap_16	Vulpes vulpes	37731622	Mitogenomic exploration supports the historical hypothesis of anthropogenic diffusion of a zoonotic parasite Echinococcus multilocularis
LC720756	Japan	Hokkaido, Nemuro	LC720756-JAP-Hok-33	Hap_16	Vulpes vulpes	37731622	Mitogenomic exploration supports the historical hypothesis of anthropogenic diffusion of a zoonotic parasite Echinococcus multilocularis
LC720757	Japan	Hokkaido, Nemuro	LC720757-JAP-Hok-34	Hap_16	Vulpes vulpes	37731622	Mitogenomic exploration supports the historical hypothesis of anthropogenic diffusion of a zoonotic parasite Echinococcus multilocularis
LC720760	Japan	Hokkaido, Soya	LC720760-JAP-Hok-37	Hap_16	Vulpes vulpes	37731622	Mitogenomic exploration supports the historical hypothesis of anthropogenic diffusion of a zoonotic parasite Echinococcus multilocularis
LC720761	Japan	Hokkaido, Soya	LC720761-JAP-Hok-38	Hap_16	Vulpes vulpes	37731622	Mitogenomic exploration supports the historical hypothesis of anthropogenic diffusion of a zoonotic parasite Echinococcus multilocularis
LC720762	Japan	Hokkaido, Kamikawa	LC720762-JAP-Hok-39	Hap_16	Vulpes vulpes	37731622	Mitogenomic exploration supports the historical hypothesis of anthropogenic diffusion of a zoonotic parasite Echinococcus multilocularis
LC720763	Japan	Hokkaido, Soya	LC720763-JAP-Hok-40	Hap_16	Vulpes vulpes	37731622	Mitogenomic exploration supports the historical hypothesis of anthropogenic diffusion of a zoonotic parasite Echinococcus multilocularis
LC720764	Japan	Hokkaido, Soya	LC720764-JAP-Hok-41	Hap_16	Vulpes vulpes	37731622	Mitogenomic exploration supports the historical hypothesis of anthropogenic diffusion of a zoonotic parasite Echinococcus multilocularis
LC720765	Japan	Hokkaido, Iburi	LC720765-JAP-Hok-42	Hap_16	Vulpes vulpes	37731622	Mitogenomic exploration supports the historical hypothesis of anthropogenic diffusion of a zoonotic parasite Echinococcus multilocularis
LC720766	Japan	Hokkaido, Rumoi	LC720766-JAP-Hok-43	Hap_16	Vulpes vulpes	37731622	Mitogenomic exploration supports the historical hypothesis of anthropogenic diffusion of a zoonotic parasite Echinococcus multilocularis
LC720767	Japan	Hokkaido, Rumoi	LC720767-JAP-Hok-44	Hap_16	Vulpes vulpes	37731622	Mitogenomic exploration supports the historical hypothesis of anthropogenic diffusion of a zoonotic parasite Echinococcus multilocularis
LC720768	Japan	Hokkaido, Hidaka	LC720768-JAP-Hok-45	Hap_16	Vulpes vulpes	37731622	Mitogenomic exploration supports the historical hypothesis of anthropogenic diffusion of a zoonotic parasite Echinococcus multilocularis
LC720769	Japan	Hokkaido, Sorachi	LC720769-JAP-Hok-46	Hap_16	Vulpes vulpes	37731622	Mitogenomic exploration supports the historical hypothesis of anthropogenic diffusion of a zoonotic parasite Echinococcus multilocularis
LC720771	Japan	Hokkaido, Iburi	LC720771-JAP-Hok-48	Hap_16	Vulpes vulpes	37731622	Mitogenomic exploration supports the historical hypothesis of anthropogenic diffusion of a zoonotic parasite Echinococcus multilocularis
LC720773	Japan	Hokkaido, Oshima	LC720773-JAP-Hok-50	Hap_16	Vulpes vulpes	37731622	Mitogenomic exploration supports the historical hypothesis of anthropogenic diffusion of a zoonotic parasite Echinococcus multilocularis
LC720774	Japan	Hokkaido, Tokachi	LC720774-JAP-Hok-51	Hap_16	Vulpes vulpes	37731622	Mitogenomic exploration supports the historical hypothesis of anthropogenic diffusion of a zoonotic parasite Echinococcus multilocularis
LC720775	Japan	Hokkaido, Ishikari	LC720775-JAP-Hok-52	Hap_16	Vulpes vulpes	37731622	Mitogenomic exploration supports the historical hypothesis of anthropogenic diffusion of a zoonotic parasite Echinococcus multilocularis
LC720776	Japan	Hokkaido, Kamikawa	LC720776-JAP-Hok-53	Hap_16	Vulpes vulpes	37731622	Mitogenomic exploration supports the historical hypothesis of anthropogenic diffusion of a zoonotic parasite Echinococcus multilocularis
LC720777	Japan	Hokkaido, Hiyama	LC720777-JAP-Hok-54	Hap_16	Vulpes vulpes	37731622	Mitogenomic exploration supports the historical hypothesis of anthropogenic diffusion of a zoonotic parasite Echinococcus multilocularis
LC720779	Japan	Hokkaido, Nemuro	LC720779-JAP-Hok-56	Hap_16	Vulpes vulpes	37731622	Mitogenomic exploration supports the historical hypothesis of anthropogenic diffusion of a zoonotic parasite Echinococcus multilocularis
LC720780	Japan	Hokkaido, Okhotsk	LC720780-JAP-Hok-57	Hap_16	Vulpes vulpes	37731622	Mitogenomic exploration supports the historical hypothesis of anthropogenic diffusion of a zoonotic parasite Echinococcus multilocularis
LC720781	Japan	Hokkaido, Ishikari	LC720781-JAP-Hok-58	Hap_16	Vulpes vulpes	37731622	Mitogenomic exploration supports the historical hypothesis of anthropogenic diffusion of a zoonotic parasite Echinococcus multilocularis
LC720782	Japan	Hokkaido, Ishikari	LC720782-JAP-Hok-59	Hap_16	Vulpes vulpes	37731622	Mitogenomic exploration supports the historical hypothesis of anthropogenic diffusion of a zoonotic parasite Echinococcus multilocularis
LC720783	Japan	Hokkaido, Oshima	LC720783-JAP-Hok-60	Hap_16	Vulpes vulpes	37731622	Mitogenomic exploration supports the historical hypothesis of anthropogenic diffusion of a zoonotic parasite Echinococcus multilocularis
LC720784	Japan	Hokkaido, Okhotsk	LC720784-JAP-Hok-61	Hap_16	Vulpes vulpes	37731622	Mitogenomic exploration supports the historical hypothesis of anthropogenic diffusion of a zoonotic parasite Echinococcus multilocularis
LC720785	Japan	Hokkaido, Oshima	LC720785-JAP-Hok-62	Hap_16	Vulpes vulpes	37731622	Mitogenomic exploration supports the historical hypothesis of anthropogenic diffusion of a zoonotic parasite Echinococcus multilocularis
MN829530	Kyrgyzstan	unspecified	MN829530-KRG-02	Hap_16	unspecified	32401754	Genetic diversity of Echinococcus multilocularis and Echinococcus granulosus sensu lato in Kyrgyzstan: The A2 haplotype of E. multilocularis is the predominant variant infecting humans
MN829533	Kyrgyzstan	unspecified	MN829533-KRG-05	Hap_16	unspecified	32401754	Genetic diversity of Echinococcus multilocularis and Echinococcus granulosus sensu lato in Kyrgyzstan: The A2 haplotype of E. multilocularis is the predominant variant infecting humans
MN829534	Kyrgyzstan	unspecified	MN829534-KRG-06	Hap_16	unspecified	32401754	Genetic diversity of Echinococcus multilocularis and Echinococcus granulosus sensu lato in Kyrgyzstan: The A2 haplotype of E. multilocularis is the predominant variant infecting humans
MN829535	Kyrgyzstan	unspecified	MN829535-KRG-07	Hap_16	unspecified	32401754	Genetic diversity of Echinococcus multilocularis and Echinococcus granulosus sensu lato in Kyrgyzstan: The A2 haplotype of E. multilocularis is the predominant variant infecting humans
MN829541	Kyrgyzstan	unspecified	MN829541-KRG-13	Hap_16	unspecified	32401754	Genetic diversity of Echinococcus multilocularis and Echinococcus granulosus sensu lato in Kyrgyzstan: The A2 haplotype of E. multilocularis is the predominant variant infecting humans
MN829542	Kyrgyzstan	unspecified	MN829542-KRG-14	Hap_16	unspecified	32401754	Genetic diversity of Echinococcus multilocularis and Echinococcus granulosus sensu lato in Kyrgyzstan: The A2 haplotype of E. multilocularis is the predominant variant infecting humans
MN829543	Kyrgyzstan	unspecified	MN829543-KRG-15	Hap_16	unspecified	32401754	Genetic diversity of Echinococcus multilocularis and Echinococcus granulosus sensu lato in Kyrgyzstan: The A2 haplotype of E. multilocularis is the predominant variant infecting humans
AB688125	Russia	Altai region	AB688125-RUS-Alt-01	Hap_16	Homo sapiens	22609955	Molecular identification of human echinococcosis in the Altai region of Russia
LC720786	USA	Alaska, St. Lawrence Island	LC720786-USA-AKStL-02	Hap_16	unspecified	37731622	Mitogenomic exploration supports the historical hypothesis of anthropogenic diffusion of a zoonotic parasite Echinococcus multilocularis
LC720788	USA	Alaska, St. Lawrence Island	LC720788-USA-AKStL-04	Hap_16	unspecified	37731622	Mitogenomic exploration supports the historical hypothesis of anthropogenic diffusion of a zoonotic parasite Echinococcus multilocularis
LC720790	USA	Alaska, St. Lawrence Island	LC720790-USA-AKStL-06	Hap_16	Myodes rutilus	37731622	Mitogenomic exploration supports the historical hypothesis of anthropogenic diffusion of a zoonotic parasite Echinococcus multilocularis
OR911418	USA	Alaska, St. Lawrence Island	OR911418-USA-AKStL-13	Hap_16	Alexandromys oeconomus	38815855	Challenging the phylogenetic relationships among Echinococcus multilocularis isolates from main endemic areas
MN251846	China	Sichuan	MN251846-CHN-Sch-02	Hap_17	unspecified	direct submission	Genetic polymorphism of Echinococcus multilocularis in northwestern China inferred from cox1 gene sequences
MN251847	China	Sichuan	MN251847-CHN-Sch-03	Hap_18	unspecified	direct submission	Genetic polymorphism of Echinococcus multilocularis in northwestern China inferred from cox1 gene sequences
MN251849	China	Sichuan	MN251849-CHN-Sch-05	Hap_19	unspecified	direct submission	Genetic polymorphism of Echinococcus multilocularis in northwestern China inferred from cox1 gene sequences
AB477010	China	Sichuan	AB477010-CHN-Sch-07	Hap_20	Homo sapiens	19651237	Geographic pattern of genetic variation in the fox tapeworm Echinococcus multilocularis
AB477011	China	Sichuan	AB477011-CHN-Sch-08	Hap_21	Homo sapiens	19651237	Geographic pattern of genetic variation in the fox tapeworm Echinococcus multilocularis
AB477012	China	Sichuan	AB477012-CHN-Sch-09	Hap_22	Homo sapiens	19651237	Geographic pattern of genetic variation in the fox tapeworm Echinococcus multilocularis
OR263175	China	Yili Prefecture, Xinjiang	OR263175-CHN-Xin-02	Hap_23	unspecified	38432594	The A2 haplotype of Echinococcus multilocularis is the predominant variant infecting humans and dogs in Yili Prefecture, Xinjiang
AB688132	Russia	Altai region	AB688132-RUS-Alt-08	Hap_23	Homo sapiens	22609955	Molecular identification of human echinococcosis in the Altai region of Russia
OR263177	China	Yili Prefecture, Xinjiang	OR263177-CHN-Xin-04	Hap_24	unspecified	38432594	The A2 haplotype of Echinococcus multilocularis is the predominant variant infecting humans and dogs in Yili Prefecture, Xinjiang
OR263178	China	Yili Prefecture, Xinjiang	OR263178-CHN-Xin-05	Hap_25	unspecified	38432594	The A2 haplotype of Echinococcus multilocularis is the predominant variant infecting humans and dogs in Yili Prefecture, Xinjiang
OR263179	China	Yili Prefecture, Xinjiang	OR263179-CHN-Xin-06	Hap_26	unspecified	38432594	The A2 haplotype of Echinococcus multilocularis is the predominant variant infecting humans and dogs in Yili Prefecture, Xinjiang
AB688134	Russia	Altai region	AB688134-RUS-Alt-10	Hap_26	Homo sapiens	22609955	Molecular identification of human echinococcosis in the Altai region of Russia
OR263180	China	Yili Prefecture, Xinjiang	OR263180-CHN-Xin-07	Hap_27	unspecified	38432594	The A2 haplotype of Echinococcus multilocularis is the predominant variant infecting humans and dogs in Yili Prefecture, Xinjiang
OR263181	China	Yili Prefecture, Xinjiang	OR263181-CHN-Xin-08	Hap_28	unspecified	38432594	The A2 haplotype of Echinococcus multilocularis is the predominant variant infecting humans and dogs in Yili Prefecture, Xinjiang
OR263182	China	Yili Prefecture, Xinjiang	OR263182-CHN-Xin-09	Hap_29	unspecified	38432594	The A2 haplotype of Echinococcus multilocularis is the predominant variant infecting humans and dogs in Yili Prefecture, Xinjiang
OR263183	China	Yili Prefecture, Xinjiang	OR263183-CHN-Xin-10	Hap_30	unspecified	38432594	The A2 haplotype of Echinococcus multilocularis is the predominant variant infecting humans and dogs in Yili Prefecture, Xinjiang
OR263184	China	Yili Prefecture, Xinjiang	OR263184-CHN-Xin-11	Hap_31	unspecified	38432594	The A2 haplotype of Echinococcus multilocularis is the predominant variant infecting humans and dogs in Yili Prefecture, Xinjiang
LC720772	Japan	Hokkaido, Hidaka	LC720772-JAP-Hok-49	Hap_32	Vulpes vulpes	37731622	Mitogenomic exploration supports the historical hypothesis of anthropogenic diffusion of a zoonotic parasite Echinococcus multilocularis
LC720778	Japan	Hokkaido, Oshima	LC720778-JAP-Hok-55	Hap_33	Vulpes vulpes	37731622	Mitogenomic exploration supports the historical hypothesis of anthropogenic diffusion of a zoonotic parasite Echinococcus multilocularis
AB461415	Kazakhstan	unspecified	AB461415-KAZ	Hap_34	unspecified	19651237	Geographic pattern of genetic variation in the fox tapeworm Echinococcus multilocularis
MN829529	Kyrgyzstan	unspecified	MN829529-KRG-01	Hap_35	unspecified	32401754	Genetic diversity of Echinococcus multilocularis and Echinococcus granulosus sensu lato in Kyrgyzstan: The A2 haplotype of E. multilocularis is the predominant variant infecting humans
MN829540	Kyrgyzstan	unspecified	MN829540-KRG-12	Hap_35	unspecified	32401754	Genetic diversity of Echinococcus multilocularis and Echinococcus granulosus sensu lato in Kyrgyzstan: The A2 haplotype of E. multilocularis is the predominant variant infecting humans
MN829531	Kyrgyzstan	unspecified	MN829531-KRG-03	Hap_36	unspecified	32401754	Genetic diversity of Echinococcus multilocularis and Echinococcus granulosus sensu lato in Kyrgyzstan: The A2 haplotype of E. multilocularis is the predominant variant infecting humans
MN829532	Kyrgyzstan	unspecified	MN829532-KRG-04	Hap_37	unspecified	32401754	Genetic diversity of Echinococcus multilocularis and Echinococcus granulosus sensu lato in Kyrgyzstan: The A2 haplotype of E. multilocularis is the predominant variant infecting humans
MN829536	Kyrgyzstan	unspecified	MN829536-KRG-08	Hap_38	unspecified	32401754	Genetic diversity of Echinococcus multilocularis and Echinococcus granulosus sensu lato in Kyrgyzstan: The A2 haplotype of E. multilocularis is the predominant variant infecting humans
MN829537	Kyrgyzstan	unspecified	MN829537-KRG-09	Hap_39	unspecified	32401754	Genetic diversity of Echinococcus multilocularis and Echinococcus granulosus sensu lato in Kyrgyzstan: The A2 haplotype of E. multilocularis is the predominant variant infecting humans
MN829538	Kyrgyzstan	unspecified	MN829538-KRG-10	Hap_40	unspecified	32401754	Genetic diversity of Echinococcus multilocularis and Echinococcus granulosus sensu lato in Kyrgyzstan: The A2 haplotype of E. multilocularis is the predominant variant infecting humans
MN829539	Kyrgyzstan	unspecified	MN829539-KRG-11	Hap_41	unspecified	32401754	Genetic diversity of Echinococcus multilocularis and Echinococcus granulosus sensu lato in Kyrgyzstan: The A2 haplotype of E. multilocularis is the predominant variant infecting humans
AB813186	Mongolia	unspecified	AB813186-MON-01	Hap_42	Vulpes vulpes	direct submission	Confirmation of Echinococcus species from red foxes and wolves in Mongolia
AB777921	Russia	Irkutsk Oblast	AB777921-RUS-Irk	Hap_42	Alticola strelcovi	23985385	Genetic diversity of Echinococcus spp. in Russia
AB813188	Mongolia	unspecified	AB813188-MON-03	Hap_43	Canis lupus	direct submission	Confirmation of Echinococcus species from red foxes and wolves in Mongolia
AB510025	Mongolia	Ulaanbaatar	AB510025-MON-Uln	Hap_44	Homo sapiens	20134004	Histopathological, serological, and molecular confirmation of indigenous alveolar echinococcosis cases in Mongolia
AB777915	Russia	Altai Krai	AB777915-RUS-AKrai	Hap_45	Homo sapiens	23985385	Genetic diversity of Echinococcus spp. in Russia
AB688126	Russia	Altai region	AB688126-RUS-Alt-02	Hap_46	Homo sapiens	22609955	Molecular identification of human echinococcosis in the Altai region of Russia
AB688127	Russia	Altai region	AB688127-RUS-Alt-03	Hap_47	Homo sapiens	22609955	Molecular identification of human echinococcosis in the Altai region of Russia
AB688128	Russia	Altai region	AB688128-RUS-Alt-04	Hap_48	Homo sapiens	22609955	Molecular identification of human echinococcosis in the Altai region of Russia
AB688129	Russia	Altai region	AB688129-RUS-Alt-05	Hap_49	Homo sapiens	22609955	Molecular identification of human echinococcosis in the Altai region of Russia
AB688130	Russia	Altai region	AB688130-RUS-Alt-06	Hap_50	Homo sapiens	22609955	Molecular identification of human echinococcosis in the Altai region of Russia
AB688131	Russia	Altai region	AB688131-RUS-Alt-07	Hap_51	Homo sapiens	22609955	Molecular identification of human echinococcosis in the Altai region of Russia
AB688133	Russia	Altai region	AB688133-RUS-Alt-09	Hap_52	Homo sapiens	22609955	Molecular identification of human echinococcosis in the Altai region of Russia
AB777920	Russia	Altai Republic	AB777920-RUS-ARep	Hap_53	Alticola strelcovi	23985385	Genetic diversity of Echinococcus spp. in Russia
AB780998	South Korea	Gimhae-si (city)	AB780998-SKR	Hap_54	Homo sapiens	24327789	Serological and Molecular Characteristics of the First Korean Case of Echinococcus multilocularis
AB374425	USA	South Dakota	AB374425-USA-SD	Hap_55	Vulpes vulpes	18689631	Genetic analysis of Echinococcus multilocularis originating from a patient with alveolar echinococcosis occurring in Minnesota in 1977
AB461419	USA	Indiana	AB461419-USA-IN	Hap_55	Vulpes vulpes	19651237	Geographic pattern of genetic variation in the fox tapeworm Echinococcus multilocularis
AB461418	USA	Alaska, St. Lawrence Island	AB461418-USA-AKStL-01	Hap_56	unspecified	19651237	Geographic pattern of genetic variation in the fox tapeworm Echinococcus multilocularis
LC720787	USA	Alaska, St. Lawrence Island	LC720787-USA-AKStL-03	Hap_56	unspecified	37731622	Mitogenomic exploration supports the historical hypothesis of anthropogenic diffusion of a zoonotic parasite Echinococcus multilocularis
LC720789	USA	Alaska, St. Lawrence Island	LC720789-USA-AKStL-05	Hap_56	unspecified	37731622	Mitogenomic exploration supports the historical hypothesis of anthropogenic diffusion of a zoonotic parasite Echinococcus multilocularis
OR911399	USA	Alaska, St. Lawrence Island	OR911399-USA-AKStL-07	Hap_56	Alexandromys oeconomus	38815855	Challenging the phylogenetic relationships among Echinococcus multilocularis isolates from main endemic areas
OR911400	USA	Alaska, St. Lawrence Island	OR911400-USA-AKStL-08	Hap_56	Alexandromys oeconomus	38815855	Challenging the phylogenetic relationships among Echinococcus multilocularis isolates from main endemic areas
OR911401	USA	Alaska, St. Lawrence Island	OR911401-USA-AKStL-09	Hap_56	Alexandromys oeconomus	38815855	Challenging the phylogenetic relationships among Echinococcus multilocularis isolates from main endemic areas
OR911402	USA	Alaska, St. Lawrence Island	OR911402-USA-AKStL-10	Hap_56	Alexandromys oeconomus	38815855	Challenging the phylogenetic relationships among Echinococcus multilocularis isolates from main endemic areas
OR911403	USA	Alaska, St. Lawrence Island	OR911403-USA-AKStL-11	Hap_56	Alexandromys oeconomus	38815855	Challenging the phylogenetic relationships among Echinococcus multilocularis isolates from main endemic areas
OR911415	USA	Alaska	OR911415-USA-AK	Hap_56	Alexandromys oeconomus	38815855	Challenging the phylogenetic relationships among Echinococcus multilocularis isolates from main endemic areas
OR911417	USA	Alaska, St. Lawrence Island	OR911417-USA-AKStL-12	Hap_56	Alexandromys oeconomus	38815855	Challenging the phylogenetic relationships among Echinococcus multilocularis isolates from main endemic areas
AB777916	Russia	Nizhnekolymsky, Yakutia	AB777916-RUS-Yak-01	Hap_57	Vulpes lagopus	23985385	Genetic diversity of Echinococcus spp. in Russia
OR911421	Norway	Svalbard	OR911421-NOR-Sval-01	Hap_58	Microtus rossiaemeridionalis	38815855	Challenging the phylogenetic relationships among Echinococcus multilocularis isolates from main endemic areas
OR911424	Norway	Svalbard	OR911424-NOR-Sval-02	Hap_58	Microtus rossiaemeridionalis	38815855	Challenging the phylogenetic relationships among Echinococcus multilocularis isolates from main endemic areas
OR911425	Norway	Svalbard	OR911425-NOR-Sval-03	Hap_58	Microtus rossiaemeridionalis	38815855	Challenging the phylogenetic relationships among Echinococcus multilocularis isolates from main endemic areas
AB777917	Russia	Anabarsky, Yakutia	AB777917-RUS-Yak-02	Hap_58	Microtus gregalis	23985385	Genetic diversity of Echinococcus spp. in Russia
AB777918	Russia	Anabarsky, Yakutia	AB777918-RUS-Yak-03	Hap_59	Microtus gregalis	23985385	Genetic diversity of Echinococcus spp. in Russia
KC550004	Canada	Saskatchewan	KC550004-CAN-SK-01	Hap_60	Canis latrans	26020284	Introduced and Native Haplotypes of Echinococcus multilocularis in Wildlife in Saskatchewan, Canada
KC550007	Canada	Saskatchewan	KC550007-CAN-SK-02	Hap_61	Canis latrans	26020284	Introduced and Native Haplotypes of Echinococcus multilocularis in Wildlife in Saskatchewan, Canada
MK843308	Canada	Alberta	MK843308-CAN-AB-01	Hap_62	Canis latrans	31340100	European Echinococcus multilocularis Identified in Patients in Canada
MW591189	Canada	Alberta	MW591189-CAN-AB-02	Hap_62	unspecified	34038403	Deep amplicon sequencing highlights low intra-host genetic variability of Echinococcus multilocularis and high prevalence of the European-type haplotypes in coyotes and red foxes in Alberta, Canada
MK843309	Canada	Saskatchewan	MK843309-CAN-SK-03	Hap_63	Canis latrans	31340100	European Echinococcus multilocularis Identified in Patients in Canada
OR911407	Canada	Quesnel, British Columbia	OR911407-CAN-BC	Hap_64	Canis lupus familiaris	38815855	Challenging the phylogenetic relationships among Echinococcus multilocularis isolates from main endemic areas
OR911451	Russia	Anabar, Yakutia	OR911451-RUS-Yak-04	Hap_65	Stenocranius gregalis	38815855	Challenging the phylogenetic relationships among Echinococcus multilocularis isolates from main endemic areas
OR911452	Russia	Anabar, Yakutia	OR911452-RUS-Yak-05	Hap_65	Stenocranius gregalis	38815855	Challenging the phylogenetic relationships among Echinococcus multilocularis isolates from main endemic areas
