# Supplementary material for: Euro-Asian hybrids of Echinococcus multilocularis from red foxes in northern and northeastern Poland result from secondary contact between long-isolated populations
Source: Sci Rep. 2026 Feb 20;16:9986. doi: 10.1038/s41598-026-40313-z (PMC13021975; doi:10.1038/s41598-026-40313-z)
Supplement: Supplementary file 2 — Supplementary Information 2. [file 41598_2026_40313_MOESM2_ESM.xlsx]

## Sheet: Results per Adults & Larvae
Tapeworm	Host	Host Code	Voivodship	District	EmsB Metaprofile GDT	EmsB Phenon DTC	Nuclear Origin	cox1 Haplotype	Accession	Mitochondrial Origin	Hybrid
a-437.1	Vulpes vulpes	a-437	Podlaskie	Augustów	Pol-B	PH-2	European	Hap_01	PV055184	European	No
a-437.2	Vulpes vulpes	a-437	Podlaskie	Augustów	Pol-B	PH-2	European	Hap_01	PV055185	European	No
a-454.10	Vulpes vulpes	a-454	Podlaskie	Augustów	Pol-B	PH-2	European	Hap_01	PV055186	European	No
a-454.3	Vulpes vulpes	a-454	Podlaskie	Augustów	Pol-B	PH-2	European	Hap_01	PV055187	European	No
a-454.5	Vulpes vulpes	a-454	Podlaskie	Augustów	Pol-B	PH-2	European	Hap_01	PV055188	European	No
a-454.7	Vulpes vulpes	a-454	Podlaskie	Augustów	Pol-B	PH-2	European	Hap_01	PV055189	European	No
a-454.9	Vulpes vulpes	a-454	Podlaskie	Augustów	Pol-B	PH-2	European	Hap_01	PV055190	European	No
a-458.1	Vulpes vulpes	a-458	Podlaskie	Augustów	Pol-B	PH-2	European	Hap_01	PV055191	European	No
a-458.2	Vulpes vulpes	a-458	Podlaskie	Augustów	Pol-B	PH-2	European	Hap_01	PV055192	European	No
a-458.3	Vulpes vulpes	a-458	Podlaskie	Augustów	Pol-B	PH-2	European	Hap_01	PV055193	European	No
a-458.4	Vulpes vulpes	a-458	Podlaskie	Augustów	Pol-B	PH-2	European	Hap_01	PV055194	European	No
a-458.5	Vulpes vulpes	a-458	Podlaskie	Augustów	Pol-B	PH-2	European	Hap_01	PV055195	European	No
a-459.1	Vulpes vulpes	a-459	Podlaskie	Augustów	Pol-B	PH-2	European	Hap_01	PV055196	European	No
a-459.2	Vulpes vulpes	a-459	Podlaskie	Augustów	Pol-B	PH-2	European	Hap_01	PV055197	European	No
a-465.1	Vulpes vulpes	a-465	Podlaskie	Augustów	Pol-B	PH-2	European	Hap_01	PV055198	European	No
a-465.2	Vulpes vulpes	a-465	Podlaskie	Augustów	Pol-B	PH-2	European	Hap_01	PV055199	European	No
a-465.3	Vulpes vulpes	a-465	Podlaskie	Augustów	Pol-B	PH-2	European	Hap_01	PV055200	European	No
a-465.4	Vulpes vulpes	a-465	Podlaskie	Augustów	Pol-B	PH-2	European	Hap_01	PV055201	European	No
a-465.5	Vulpes vulpes	a-465	Podlaskie	Augustów	Pol-B	PH-2	European	Hap_01	PV055202	European	No
a-467.1	Vulpes vulpes	a-467	Podlaskie	Augustów	Pol-B	PH-2	European	Hap_01	PV055203	European	No
a-467.2	Vulpes vulpes	a-467	Podlaskie	Augustów	Pol-B	PH-2	European	Hap_01	PV055204	European	No
a-467.3	Vulpes vulpes	a-467	Podlaskie	Augustów	Pol-B	PH-2	European	Hap_01	PV055205	European	No
a-467.4	Vulpes vulpes	a-467	Podlaskie	Augustów	Pol-B	PH-2	European	Hap_01	PV055206	European	No
a-467.5	Vulpes vulpes	a-467	Podlaskie	Augustów	Pol-B	PH-2	European	Hap_01	PV055207	European	No
a-527.1	Vulpes vulpes	a-527	Podlaskie	Augustów	Pol-B	PH-2	European	Hap_01	PV055208	European	No
a-527.2	Vulpes vulpes	a-527	Podlaskie	Augustów	Pol-B	PH-2	European	Hap_01	PV055209	European	No
a-527.4	Vulpes vulpes	a-527	Podlaskie	Augustów	Pol-B	PH-2	European	Hap_01	PV055210	European	No
a-527.5	Vulpes vulpes	a-527	Podlaskie	Augustów	Pol-B	PH-2	European	Hap_01	PV055211	European	No
a-527.6	Vulpes vulpes	a-527	Podlaskie	Augustów	Pol-B	PH-2	European	Hap_01	PV055212	European	No
a-532.1	Vulpes vulpes	a-532	Podlaskie	Augustów	Pol-B	PH-2	European	Hap_01	PV055213	European	No
a-532.2	Vulpes vulpes	a-532	Podlaskie	Augustów	Pol-B	PH-2	European	Hap_01	PV055214	European	No
a-532.3	Vulpes vulpes	a-532	Podlaskie	Augustów	Pol-B	PH-2	European	Hap_01	PV055215	European	No
a-532.4	Vulpes vulpes	a-532	Podlaskie	Augustów	Pol-B	PH-2	European	Hap_01	PV055216	European	No
a-532.5	Vulpes vulpes	a-532	Podlaskie	Augustów	Pol-B	PH-2	European	Hap_01	PV055217	European	No
a-536.1	Vulpes vulpes	a-536	Podlaskie	Augustów	Pol-B	PH-2	European	Hap_01	PV055218	European	No
a-536.2	Vulpes vulpes	a-536	Podlaskie	Augustów	Pol-B	PH-2	European	Hap_01	PV055219	European	No
a-536.3	Vulpes vulpes	a-536	Podlaskie	Augustów	Pol-B	PH-2	European	Hap_01	PV055220	European	No
a-536.4	Vulpes vulpes	a-536	Podlaskie	Augustów	Pol-B	PH-2	European	Hap_01	PV055221	European	No
a-607.5	Vulpes vulpes	a-607	Podlaskie	Augustów	Pol-C	PH-2	European	Hap_01	PV055222	European	No
a-607.6	Vulpes vulpes	a-607	Podlaskie	Augustów	Pol-C	PH-2	European	Hap_01	PV055223	European	No
a-610.1	Vulpes vulpes	a-610	Podlaskie	Augustów	Pol-B	PH-2	European	Hap_01	PV055224	European	No
a-610.2	Vulpes vulpes	a-610	Podlaskie	Augustów	Pol-B	PH-2	European	Hap_01	PV055225	European	No
a-610.4	Vulpes vulpes	a-610	Podlaskie	Augustów	Pol-B	PH-2	European	Hap_01	PV055226	European	No
a-610.5	Vulpes vulpes	a-610	Podlaskie	Augustów	Pol-B	PH-2	European	Hap_01	PV055227	European	No
a-610.6	Vulpes vulpes	a-610	Podlaskie	Augustów	Pol-B	PH-2	European	Hap_01	PV055228	European	No
b-382.1	Vulpes vulpes	b-382	Warmińsko-Mazurskie	Bartoszyce	Pol-B	PH-2	European	Hap_02	PV055229	Asian	Yes
b-382.2	Vulpes vulpes	b-382	Warmińsko-Mazurskie	Bartoszyce	Pol-B	PH-2	European	Hap_02	PV055230	Asian	Yes
b-382.3	Vulpes vulpes	b-382	Warmińsko-Mazurskie	Bartoszyce	Pol-B	PH-2	European	Hap_01	PV055231	European	No
b-382.4	Vulpes vulpes	b-382	Warmińsko-Mazurskie	Bartoszyce	Pol-B	PH-2	European	Hap_02	PV055232	Asian	Yes
b-382.5	Vulpes vulpes	b-382	Warmińsko-Mazurskie	Bartoszyce	Pol-B	PH-2	European	Hap_02	PV055233	Asian	Yes
b-384.1	Vulpes vulpes	b-384	Warmińsko-Mazurskie	Bartoszyce	Pol-B	PH-2	European	Hap_01	PV055234	European	No
b-384.2	Vulpes vulpes	b-384	Warmińsko-Mazurskie	Bartoszyce	Pol-B	PH-2	European	Hap_01	PV055235	European	No
b-384.3	Vulpes vulpes	b-384	Warmińsko-Mazurskie	Bartoszyce	Pol-B	PH-2	European	Hap_01	PV055236	European	No
b-384.4	Vulpes vulpes	b-384	Warmińsko-Mazurskie	Bartoszyce	Pol-B	PH-2	European	Hap_01	PV055237	European	No
b-384.5	Vulpes vulpes	b-384	Warmińsko-Mazurskie	Bartoszyce	Pol-B	PH-2	European	Hap_01	PV055238	European	No
b-403.1	Vulpes vulpes	b-403	Warmińsko-Mazurskie	Bartoszyce	Pol-B	PH-2	European	Hap_01	PV055239	European	No
b-403.2	Vulpes vulpes	b-403	Warmińsko-Mazurskie	Bartoszyce	Pol-B	PH-2	European	Hap_01	PV055240	European	No
b-403.3	Vulpes vulpes	b-403	Warmińsko-Mazurskie	Bartoszyce	Pol-B	PH-2	European	Hap_01	PV055241	European	No
b-403.4	Vulpes vulpes	b-403	Warmińsko-Mazurskie	Bartoszyce	Pol-B	PH-2	European	Hap_01	PV055242	European	No
b-403.5	Vulpes vulpes	b-403	Warmińsko-Mazurskie	Bartoszyce	Pol-B	PH-2	European	Hap_01	PV055243	European	No
b-404.1	Vulpes vulpes	b-404	Warmińsko-Mazurskie	Bartoszyce	Pol-A	PH-2	European	Hap_03	PV055244	European	No
b-404.2	Vulpes vulpes	b-404	Warmińsko-Mazurskie	Bartoszyce	Pol-A	PH-2	European	Hap_03	PV055245	European	No
b-404.3	Vulpes vulpes	b-404	Warmińsko-Mazurskie	Bartoszyce	Pol-A	PH-2	European	Hap_03	PV055246	European	No
b-404.4	Vulpes vulpes	b-404	Warmińsko-Mazurskie	Bartoszyce	Pol-A	PH-2	European	Hap_03	PV055247	European	No
b-404.5	Vulpes vulpes	b-404	Warmińsko-Mazurskie	Bartoszyce	Pol-A	PH-2	European	Hap_03	PV055248	European	No
b-414.1	Vulpes vulpes	b-414	Warmińsko-Mazurskie	Bartoszyce	Pol-B	PH-2	European	Hap_01	PV055249	European	No
b-414.2	Vulpes vulpes	b-414	Warmińsko-Mazurskie	Bartoszyce	Pol-B	PH-2	European	Hap_01	PV055250	European	No
b-414.3	Vulpes vulpes	b-414	Warmińsko-Mazurskie	Bartoszyce	Pol-B	PH-2	European	Hap_01	PV055251	European	No
b-414.4	Vulpes vulpes	b-414	Warmińsko-Mazurskie	Bartoszyce	Pol-B	PH-2	European	Hap_01	PV055252	European	No
b-414.5	Vulpes vulpes	b-414	Warmińsko-Mazurskie	Bartoszyce	Pol-B	PH-2	European	Hap_01	PV055253	European	No
b-418.1	Vulpes vulpes	b-418	Warmińsko-Mazurskie	Bartoszyce	Pol-F	PH-6	Asian	Hap_02	PV055254	Asian	No
b-418.2	Vulpes vulpes	b-418	Warmińsko-Mazurskie	Bartoszyce	Pol-F	PH-6	Asian	Hap_02	PV055255	Asian	No
b-418.3	Vulpes vulpes	b-418	Warmińsko-Mazurskie	Bartoszyce	Pol-F	PH-6	Asian	Hap_02	PV055256	Asian	No
b-418.4	Vulpes vulpes	b-418	Warmińsko-Mazurskie	Bartoszyce	Pol-F	PH-6	Asian	Hap_02	PV055257	Asian	No
b-418.5	Vulpes vulpes	b-418	Warmińsko-Mazurskie	Bartoszyce	Pol-F	PH-6	Asian	Hap_02	PV055258	Asian	No
b-424.1	Vulpes vulpes	b-424	Warmińsko-Mazurskie	Bartoszyce	Pol-B	PH-2	European	Hap_01	PV055259	European	No
b-424.2	Vulpes vulpes	b-424	Warmińsko-Mazurskie	Bartoszyce	Pol-B	PH-2	European	Hap_01	PV055260	European	No
b-424.3	Vulpes vulpes	b-424	Warmińsko-Mazurskie	Bartoszyce	Pol-B	PH-2	European	Hap_01	PV055261	European	No
b-424.4	Vulpes vulpes	b-424	Warmińsko-Mazurskie	Bartoszyce	Pol-B	PH-2	European	Hap_01	PV055262	European	No
b-424.5	Vulpes vulpes	b-424	Warmińsko-Mazurskie	Bartoszyce	Pol-B	PH-2	European	Hap_01	PV055263	European	No
b-427.1	Vulpes vulpes	b-427	Warmińsko-Mazurskie	Bartoszyce	Pol-B	PH-2	European	Hap_01	PV055264	European	No
b-427.2	Vulpes vulpes	b-427	Warmińsko-Mazurskie	Bartoszyce	Pol-B	PH-2	European	Hap_01	PV055265	European	No
b-427.3	Vulpes vulpes	b-427	Warmińsko-Mazurskie	Bartoszyce	Pol-E	PH-6	Asian	Hap_01	PV055266	European	Yes
b-427.4	Vulpes vulpes	b-427	Warmińsko-Mazurskie	Bartoszyce	Pol-E	PH-6	Asian	Hap_01	PV055267	European	Yes
b-427.5	Vulpes vulpes	b-427	Warmińsko-Mazurskie	Bartoszyce	Pol-F	PH-6	Asian	Hap_01	PV055268	European	Yes
b-428.10	Vulpes vulpes	b-428	Warmińsko-Mazurskie	Bartoszyce	Pol-F	PH-6	Asian	Hap_02	PV055269	Asian	No
b-428.2	Vulpes vulpes	b-428	Warmińsko-Mazurskie	Bartoszyce	Pol-F	PH-6	Asian	Hap_02	PV055270	Asian	No
b-428.5	Vulpes vulpes	b-428	Warmińsko-Mazurskie	Bartoszyce	Pol-F	PH-6	Asian	Hap_02	PV055271	Asian	No
b-428.7	Vulpes vulpes	b-428	Warmińsko-Mazurskie	Bartoszyce	Pol-F	PH-6	Asian	Hap_02	PV055272	Asian	No
b-428.9	Vulpes vulpes	b-428	Warmińsko-Mazurskie	Bartoszyce	Pol-F	PH-6	Asian	Hap_02	PV055273	Asian	No
b-514.2	Vulpes vulpes	b-514	Warmińsko-Mazurskie	Bartoszyce	Pol-B	PH-2	European	Hap_01	PV055274	European	No
b-514.3	Vulpes vulpes	b-514	Warmińsko-Mazurskie	Bartoszyce	Pol-B	PH-2	European	Hap_01	PV055275	European	No
b-514.4	Vulpes vulpes	b-514	Warmińsko-Mazurskie	Bartoszyce	Pol-B	PH-2	European	Hap_01	PV055276	European	No
b-514.5	Vulpes vulpes	b-514	Warmińsko-Mazurskie	Bartoszyce	Pol-B	PH-2	European	Hap_01	PV055277	European	No
b-569.1	Vulpes vulpes	b-569	Warmińsko-Mazurskie	Bartoszyce	Pol-A	PH-2	European	Hap_03	PV055278	European	No
b-569.2	Vulpes vulpes	b-569	Warmińsko-Mazurskie	Bartoszyce	Pol-A	PH-2	European	Hap_03	PV055279	European	No
b-569.3	Vulpes vulpes	b-569	Warmińsko-Mazurskie	Bartoszyce	Pol-A	PH-2	European	Hap_03	PV055280	European	No
b-569.4	Vulpes vulpes	b-569	Warmińsko-Mazurskie	Bartoszyce	Pol-A	PH-2	European	Hap_03	PV055281	European	No
b-569.5	Vulpes vulpes	b-569	Warmińsko-Mazurskie	Bartoszyce	Pol-A	PH-2	European	Hap_03	PV055282	European	No
g-395.1	Vulpes vulpes	g-395	Warmińsko-Mazurskie	Gołdap	Pol-B	PH-2	European	Hap_04	PV055283	European	No
g-395.2	Vulpes vulpes	g-395	Warmińsko-Mazurskie	Gołdap	Pol-B	PH-2	European	Hap_04	PV055284	European	No
g-395.3	Vulpes vulpes	g-395	Warmińsko-Mazurskie	Gołdap	Pol-B	PH-2	European	Hap_04	PV055285	European	No
g-395.4	Vulpes vulpes	g-395	Warmińsko-Mazurskie	Gołdap	Pol-B	PH-2	European	Hap_04	PV055286	European	No
g-396.1	Vulpes vulpes	g-396	Warmińsko-Mazurskie	Gołdap	Pol-B	PH-2	European	Hap_01	PV055287	European	No
g-396.2	Vulpes vulpes	g-396	Warmińsko-Mazurskie	Gołdap	Pol-B	PH-2	European	Hap_01	PV055288	European	No
g-400.1	Vulpes vulpes	g-400	Warmińsko-Mazurskie	Gołdap	Pol-B	PH-2	European	Hap_01	PV055289	European	No
g-400.2	Vulpes vulpes	g-400	Warmińsko-Mazurskie	Gołdap	Pol-B	PH-2	European	Hap_01	PV055290	European	No
g-400.3	Vulpes vulpes	g-400	Warmińsko-Mazurskie	Gołdap	Pol-B	PH-2	European	Hap_01	PV055291	European	No
g-400.4	Vulpes vulpes	g-400	Warmińsko-Mazurskie	Gołdap	Pol-B	PH-2	European	Hap_01	PV055292	European	No
g-400.5	Vulpes vulpes	g-400	Warmińsko-Mazurskie	Gołdap	Pol-B	PH-2	European	Hap_01	PV055293	European	No
g-405.1	Vulpes vulpes	g-405	Warmińsko-Mazurskie	Gołdap	Pol-F	PH-6	Asian	Hap_02	PV055294	Asian	No
g-405.2	Vulpes vulpes	g-405	Warmińsko-Mazurskie	Gołdap	Pol-B	PH-2	European	Hap_01	PV055295	European	No
g-405.3	Vulpes vulpes	g-405	Warmińsko-Mazurskie	Gołdap	Pol-B	PH-2	European	Hap_01	PV055296	European	No
g-405.4	Vulpes vulpes	g-405	Warmińsko-Mazurskie	Gołdap	Pol-B	PH-2	European	Hap_01	PV055297	European	No
g-405.5	Vulpes vulpes	g-405	Warmińsko-Mazurskie	Gołdap	Pol-B	PH-2	European	Hap_01	PV055298	European	No
g-503.1	Vulpes vulpes	g-503	Warmińsko-Mazurskie	Gołdap	Pol-B	PH-2	European	Hap_01	PV055299	European	No
g-503.2	Vulpes vulpes	g-503	Warmińsko-Mazurskie	Gołdap	Pol-B	PH-2	European	Hap_01	PV055300	European	No
g-503.3	Vulpes vulpes	g-503	Warmińsko-Mazurskie	Gołdap	Pol-B	PH-2	European	Hap_01	PV055301	European	No
g-504.2	Vulpes vulpes	g-504	Warmińsko-Mazurskie	Gołdap	Pol-B	PH-2	European	Hap_01	PV055302	European	No
g-544.1	Vulpes vulpes	g-544	Warmińsko-Mazurskie	Gołdap	Pol-B	PH-2	European	Hap_02	PV055303	Asian	Yes
g-544.2	Vulpes vulpes	g-544	Warmińsko-Mazurskie	Gołdap	Pol-B	PH-2	European	Hap_02	PV055304	Asian	Yes
g-544.3	Vulpes vulpes	g-544	Warmińsko-Mazurskie	Gołdap	Pol-B	PH-2	European	Hap_02	PV055305	Asian	Yes
g-544.4	Vulpes vulpes	g-544	Warmińsko-Mazurskie	Gołdap	Pol-B	PH-2	European	Hap_02	PV055306	Asian	Yes
g-544.5	Vulpes vulpes	g-544	Warmińsko-Mazurskie	Gołdap	Pol-B	PH-2	European	Hap_02	PV055307	Asian	Yes
g-550.1	Vulpes vulpes	g-550	Warmińsko-Mazurskie	Gołdap	Pol-B	PH-2	European	Hap_03	PV055308	European	No
g-550.2	Vulpes vulpes	g-550	Warmińsko-Mazurskie	Gołdap	Pol-B	PH-2	European	Hap_03	PV055309	European	No
g-550.3	Vulpes vulpes	g-550	Warmińsko-Mazurskie	Gołdap	Pol-B	PH-2	European	Hap_03	PV055310	European	No
g-550.4	Vulpes vulpes	g-550	Warmińsko-Mazurskie	Gołdap	Pol-B	PH-2	European	Hap_03	PV055311	European	No
g-552.1	Vulpes vulpes	g-552	Warmińsko-Mazurskie	Gołdap	Pol-B	PH-2	European	Hap_01	PV055312	European	No
g-552.2	Vulpes vulpes	g-552	Warmińsko-Mazurskie	Gołdap	Pol-B	PH-2	European	Hap_01	PV055313	European	No
g-552.3	Vulpes vulpes	g-552	Warmińsko-Mazurskie	Gołdap	Pol-B	PH-2	European	Hap_01	PV055314	European	No
g-552.4	Vulpes vulpes	g-552	Warmińsko-Mazurskie	Gołdap	Pol-B	PH-2	European	Hap_01	PV055315	European	No
g-552.5	Vulpes vulpes	g-552	Warmińsko-Mazurskie	Gołdap	Pol-B	PH-2	European	Hap_01	PV055316	European	No
g-553.1	Vulpes vulpes	g-553	Warmińsko-Mazurskie	Gołdap	Pol-B	PH-2	European	Hap_01	PV055317	European	No
g-553.3	Vulpes vulpes	g-553	Warmińsko-Mazurskie	Gołdap	Pol-B	PH-2	European	Hap_01	PV055318	European	No
g-553.4	Vulpes vulpes	g-553	Warmińsko-Mazurskie	Gołdap	Pol-B	PH-2	European	Hap_01	PV055319	European	No
g-553.6	Vulpes vulpes	g-553	Warmińsko-Mazurskie	Gołdap	Pol-B	PH-2	European	Hap_01	PV055320	European	No
g-553.8	Vulpes vulpes	g-553	Warmińsko-Mazurskie	Gołdap	Pol-B	PH-2	European	Hap_01	PV055321	European	No
g-559.1	Vulpes vulpes	g-559	Warmińsko-Mazurskie	Gołdap	Pol-B	PH-2	European	Hap_01	PV055322	European	No
g-565.1	Vulpes vulpes	g-565	Warmińsko-Mazurskie	Gołdap	Pol-B	PH-2	European	Hap_01	PV055323	European	No
g-565.2	Vulpes vulpes	g-565	Warmińsko-Mazurskie	Gołdap	Pol-B	PH-2	European	Hap_01	PV055324	European	No
g-565.3	Vulpes vulpes	g-565	Warmińsko-Mazurskie	Gołdap	Pol-B	PH-2	European	Hap_01	PV055325	European	No
g-565.4	Vulpes vulpes	g-565	Warmińsko-Mazurskie	Gołdap	Pol-B	PH-2	European	Hap_01	PV055326	European	No
g-565.5	Vulpes vulpes	g-565	Warmińsko-Mazurskie	Gołdap	Pol-B	PH-2	European	Hap_01	PV055327	European	No
g-566.3	Vulpes vulpes	g-566	Warmińsko-Mazurskie	Gołdap	Pol-B	PH-2	European	Hap_01	PV055328	European	No
g-566.5	Vulpes vulpes	g-566	Warmińsko-Mazurskie	Gołdap	Pol-B	PH-2	European	Hap_01	PV055329	European	No
g-566.9	Vulpes vulpes	g-566	Warmińsko-Mazurskie	Gołdap	Pol-B	PH-2	European	Hap_01	PV055330	European	No
g-570.1	Vulpes vulpes	g-570	Warmińsko-Mazurskie	Gołdap	Pol-F	PH-6	Asian	Hap_01	PV055331	European	Yes
g-570.2	Vulpes vulpes	g-570	Warmińsko-Mazurskie	Gołdap	Pol-F	PH-6	Asian	Hap_01	PV055332	European	Yes
g-570.3	Vulpes vulpes	g-570	Warmińsko-Mazurskie	Gołdap	Pol-F	PH-6	Asian	Hap_01	PV055333	European	Yes
g-570.4	Vulpes vulpes	g-570	Warmińsko-Mazurskie	Gołdap	Pol-F	PH-6	Asian	Hap_01	PV055334	European	Yes
g-570.5	Vulpes vulpes	g-570	Warmińsko-Mazurskie	Gołdap	Pol-F	PH-6	Asian	Hap_01	PV055335	European	Yes
k-430.2	Vulpes vulpes	k-430	Warmińsko-Mazurskie	Kętrzyn	Pol-B	PH-2	European	Hap_01	PV055336	European	No
k-430.3	Vulpes vulpes	k-430	Warmińsko-Mazurskie	Kętrzyn	Pol-B	PH-2	European	Hap_01	PV055337	European	No
k-430.4	Vulpes vulpes	k-430	Warmińsko-Mazurskie	Kętrzyn	Pol-B	PH-2	European	Hap_01	PV055338	European	No
k-430.6	Vulpes vulpes	k-430	Warmińsko-Mazurskie	Kętrzyn	Pol-B	PH-2	European	Hap_01	PV055339	European	No
k-439.2	Vulpes vulpes	k-439	Warmińsko-Mazurskie	Kętrzyn	Pol-B	PH-2	European	Hap_01	PV055340	European	No
k-440.1	Vulpes vulpes	k-440	Warmińsko-Mazurskie	Kętrzyn	Pol-B	PH-2	European	Hap_01	PV055341	European	No
k-440.10	Vulpes vulpes	k-440	Warmińsko-Mazurskie	Kętrzyn	Pol-B	PH-2	European	Hap_01	PV055342	European	No
k-440.2	Vulpes vulpes	k-440	Warmińsko-Mazurskie	Kętrzyn	Pol-B	PH-2	European	Hap_01	PV055343	European	No
k-440.4	Vulpes vulpes	k-440	Warmińsko-Mazurskie	Kętrzyn	Pol-C	PH-2	European	Hap_01	PV055344	European	No
k-440.9	Vulpes vulpes	k-440	Warmińsko-Mazurskie	Kętrzyn	Pol-C	PH-2	European	Hap_01	PV055345	European	No
k-442.1	Vulpes vulpes	k-442	Warmińsko-Mazurskie	Kętrzyn	Pol-B	PH-2	European	Hap_01	PV055346	European	No
k-442.2	Vulpes vulpes	k-442	Warmińsko-Mazurskie	Kętrzyn	Pol-B	PH-2	European	Hap_01	PV055347	European	No
k-442.3	Vulpes vulpes	k-442	Warmińsko-Mazurskie	Kętrzyn	Pol-B	PH-2	European	Hap_01	PV055348	European	No
k-442.4	Vulpes vulpes	k-442	Warmińsko-Mazurskie	Kętrzyn	Pol-B	PH-2	European	Hap_01	PV055349	European	No
k-442.5	Vulpes vulpes	k-442	Warmińsko-Mazurskie	Kętrzyn	Pol-B	PH-2	European	Hap_01	PV055350	European	No
k-445.1	Vulpes vulpes	k-445	Warmińsko-Mazurskie	Kętrzyn	Pol-B	PH-2	European	Hap_01	PV055351	European	No
k-445.2	Vulpes vulpes	k-445	Warmińsko-Mazurskie	Kętrzyn	Pol-B	PH-2	European	Hap_01	PV055352	European	No
k-445.3	Vulpes vulpes	k-445	Warmińsko-Mazurskie	Kętrzyn	Pol-B	PH-2	European	Hap_05	PV055353	European	No
k-445.4	Vulpes vulpes	k-445	Warmińsko-Mazurskie	Kętrzyn	Pol-B	PH-2	European	Hap_01	PV055354	European	No
k-445.5	Vulpes vulpes	k-445	Warmińsko-Mazurskie	Kętrzyn	Pol-B	PH-2	European	Hap_01	PV055355	European	No
k-446.1	Vulpes vulpes	k-446	Warmińsko-Mazurskie	Kętrzyn	Pol-E	PH-6	Asian	Hap_01	PV055356	European	Yes
k-446.2	Vulpes vulpes	k-446	Warmińsko-Mazurskie	Kętrzyn	Pol-B	PH-2	European	Hap_01	PV055357	European	No
k-446.3	Vulpes vulpes	k-446	Warmińsko-Mazurskie	Kętrzyn	Pol-E	PH-6	Asian	Hap_01	PV055358	European	Yes
k-446.4	Vulpes vulpes	k-446	Warmińsko-Mazurskie	Kętrzyn	Pol-F	PH-6	Asian	Hap_02	PV055359	Asian	No
k-446.5	Vulpes vulpes	k-446	Warmińsko-Mazurskie	Kętrzyn	Pol-E	PH-6	Asian	Hap_01	PV055360	European	Yes
k-461.1	Vulpes vulpes	k-461	Warmińsko-Mazurskie	Kętrzyn	Pol-B	PH-2	European	Hap_01	PV055361	European	No
k-461.2	Vulpes vulpes	k-461	Warmińsko-Mazurskie	Kętrzyn	Pol-B	PH-2	European	Hap_01	PV055362	European	No
k-461.3	Vulpes vulpes	k-461	Warmińsko-Mazurskie	Kętrzyn	Pol-B	PH-2	European	Hap_01	PV055363	European	No
k-461.4	Vulpes vulpes	k-461	Warmińsko-Mazurskie	Kętrzyn	Pol-B	PH-2	European	Hap_01	PV055364	European	No
k-461.5	Vulpes vulpes	k-461	Warmińsko-Mazurskie	Kętrzyn	Pol-B	PH-2	European	Hap_01	PV055365	European	No
k-462.1	Vulpes vulpes	k-462	Warmińsko-Mazurskie	Kętrzyn	Pol-B	PH-2	European	Hap_01	PV055366	European	No
k-462.2	Vulpes vulpes	k-462	Warmińsko-Mazurskie	Kętrzyn	Pol-B	PH-2	European	Hap_01	PV055367	European	No
k-462.3	Vulpes vulpes	k-462	Warmińsko-Mazurskie	Kętrzyn	Pol-B	PH-2	European	Hap_01	PV055368	European	No
k-462.4	Vulpes vulpes	k-462	Warmińsko-Mazurskie	Kętrzyn	Pol-B	PH-2	European	Hap_01	PV055369	European	No
k-462.6	Vulpes vulpes	k-462	Warmińsko-Mazurskie	Kętrzyn	Pol-B	PH-2	European	Hap_01	PV055370	European	No
k-463.1	Vulpes vulpes	k-463	Warmińsko-Mazurskie	Kętrzyn	Pol-B	PH-2	European	Hap_01	PV055371	European	No
k-463.5	Vulpes vulpes	k-463	Warmińsko-Mazurskie	Kętrzyn	Pol-B	PH-2	European	Hap_01	PV055372	European	No
k-463.6	Vulpes vulpes	k-463	Warmińsko-Mazurskie	Kętrzyn	Pol-B	PH-2	European	Hap_01	PV055373	European	No
k-463.8	Vulpes vulpes	k-463	Warmińsko-Mazurskie	Kętrzyn	Pol-B	PH-2	European	Hap_01	PV055374	European	No
k-463.9	Vulpes vulpes	k-463	Warmińsko-Mazurskie	Kętrzyn	Pol-B	PH-2	European	Hap_01	PV055375	European	No
k-469.1	Vulpes vulpes	k-469	Warmińsko-Mazurskie	Kętrzyn	Pol-B	PH-2	European	Hap_01	PV055376	European	No
k-469.2	Vulpes vulpes	k-469	Warmińsko-Mazurskie	Kętrzyn	Pol-B	PH-2	European	Hap_01	PV055377	European	No
k-469.3	Vulpes vulpes	k-469	Warmińsko-Mazurskie	Kętrzyn	Pol-B	PH-2	European	Hap_01	PV055378	European	No
k-469.4	Vulpes vulpes	k-469	Warmińsko-Mazurskie	Kętrzyn	Pol-B	PH-2	European	Hap_01	PV055379	European	No
k-469.5	Vulpes vulpes	k-469	Warmińsko-Mazurskie	Kętrzyn	Pol-B	PH-2	European	Hap_01	PV055380	European	No
k-508.1	Vulpes vulpes	k-508	Warmińsko-Mazurskie	Kętrzyn	Pol-F	PH-6	Asian	Hap_02	PV055381	Asian	No
k-508.10	Vulpes vulpes	k-508	Warmińsko-Mazurskie	Kętrzyn	Pol-B	PH-2	European	Hap_01	PV055382	European	No
k-508.7	Vulpes vulpes	k-508	Warmińsko-Mazurskie	Kętrzyn	Pol-F	PH-6	Asian	Hap_02	PV055383	Asian	No
k-508.8	Vulpes vulpes	k-508	Warmińsko-Mazurskie	Kętrzyn	Pol-B	PH-2	European	Hap_01	PV055384	European	No
k-508.9	Vulpes vulpes	k-508	Warmińsko-Mazurskie	Kętrzyn	Pol-F	PH-6	Asian	Hap_02	PV055385	Asian	No
k-509.1	Vulpes vulpes	k-509	Warmińsko-Mazurskie	Kętrzyn	Pol-B	PH-2	European	Hap_05	PV055386	European	No
k-509.2	Vulpes vulpes	k-509	Warmińsko-Mazurskie	Kętrzyn	Pol-B	PH-2	European	Hap_01	PV055387	European	No
k-509.3	Vulpes vulpes	k-509	Warmińsko-Mazurskie	Kętrzyn	Pol-B	PH-2	European	Hap_05	PV055388	European	No
k-509.4	Vulpes vulpes	k-509	Warmińsko-Mazurskie	Kętrzyn	Pol-B	PH-2	European	Hap_05	PV055389	European	No
k-509.5	Vulpes vulpes	k-509	Warmińsko-Mazurskie	Kętrzyn	Pol-B	PH-2	European	Hap_01	PV055390	European	No
k-537.1	Vulpes vulpes	k-537	Warmińsko-Mazurskie	Kętrzyn	Pol-D	PH-3	Asian	Hap_03	PV055391	European	Yes
k-537.2	Vulpes vulpes	k-537	Warmińsko-Mazurskie	Kętrzyn	Pol-B	PH-2	European	Hap_01	PV055392	European	No
k-537.3	Vulpes vulpes	k-537	Warmińsko-Mazurskie	Kętrzyn	Pol-D	PH-3	Asian	Hap_03	PV055393	European	Yes
k-537.4	Vulpes vulpes	k-537	Warmińsko-Mazurskie	Kętrzyn	Pol-B	PH-2	European	Hap_01	PV055394	European	No
k-537.5	Vulpes vulpes	k-537	Warmińsko-Mazurskie	Kętrzyn	Pol-D	PH-3	Asian	Hap_03	PV055395	European	Yes
k-541.1	Vulpes vulpes	k-541	Warmińsko-Mazurskie	Kętrzyn	Pol-B	PH-2	European	Hap_01	PV055396	European	No
k-541.2	Vulpes vulpes	k-541	Warmińsko-Mazurskie	Kętrzyn	Pol-B	PH-2	European	Hap_06	PV055397	Asian	Yes
k-541.3	Vulpes vulpes	k-541	Warmińsko-Mazurskie	Kętrzyn	Pol-B	PH-2	European	Hap_06	PV055398	Asian	Yes
k-541.4	Vulpes vulpes	k-541	Warmińsko-Mazurskie	Kętrzyn	Pol-B	PH-2	European	Hap_01	PV055399	European	No
k-541.5	Vulpes vulpes	k-541	Warmińsko-Mazurskie	Kętrzyn	Pol-B	PH-2	European	Hap_01	PV055400	European	No
p-164.2	Vulpes vulpes	p-164	Pomorskie	Puck, Wejherowo, Kościerzyna, Kartuzy	Pol-B	PH-2	European	Hap_01	PV055401	European	No
p-164.3	Vulpes vulpes	p-164	Pomorskie	Puck, Wejherowo, Kościerzyna, Kartuzy	Pol-B	PH-2	European	Hap_01	PV055402	European	No
p-164.5	Vulpes vulpes	p-164	Pomorskie	Puck, Wejherowo, Kościerzyna, Kartuzy	Pol-B	PH-2	European	Hap_01	PV055403	European	No
p-164.7	Vulpes vulpes	p-164	Pomorskie	Puck, Wejherowo, Kościerzyna, Kartuzy	Pol-B	PH-2	European	Hap_01	PV055404	European	No
p-164.9	Vulpes vulpes	p-164	Pomorskie	Puck, Wejherowo, Kościerzyna, Kartuzy	Pol-B	PH-2	European	Hap_01	PV055405	European	No
p-165.11	Vulpes vulpes	p-165	Pomorskie	Puck, Wejherowo, Kościerzyna, Kartuzy	Pol-B	PH-2	European	Hap_01	PV055406	European	No
p-165.15	Vulpes vulpes	p-165	Pomorskie	Puck, Wejherowo, Kościerzyna, Kartuzy	Pol-B	PH-2	European	Hap_01	PV055407	European	No
p-165.17	Vulpes vulpes	p-165	Pomorskie	Puck, Wejherowo, Kościerzyna, Kartuzy	Pol-B	PH-2	European	Hap_01	PV055408	European	No
p-165.18	Vulpes vulpes	p-165	Pomorskie	Puck, Wejherowo, Kościerzyna, Kartuzy	Pol-B	PH-2	European	Hap_01	PV055409	European	No
p-165.19	Vulpes vulpes	p-165	Pomorskie	Puck, Wejherowo, Kościerzyna, Kartuzy	Pol-B	PH-2	European	Hap_01	PV055410	European	No
p-190.21	Vulpes vulpes	p-190	Pomorskie	Puck, Wejherowo, Kościerzyna, Kartuzy	Pol-B	PH-2	European	Hap_03	PV055411	European	No
p-190.22	Vulpes vulpes	p-190	Pomorskie	Puck, Wejherowo, Kościerzyna, Kartuzy	Pol-B	PH-2	European	Hap_03	PV055412	European	No
p-330.23	Vulpes vulpes	p-330	Pomorskie	Puck, Wejherowo, Kościerzyna, Kartuzy	Pol-F	PH-6	Asian	Hap_01	PV055413	European	Yes
p-330.25	Vulpes vulpes	p-330	Pomorskie	Puck, Wejherowo, Kościerzyna, Kartuzy	Pol-F	PH-6	Asian	Hap_01	PV055414	European	Yes
p-330.26	Vulpes vulpes	p-330	Pomorskie	Puck, Wejherowo, Kościerzyna, Kartuzy	Pol-F	PH-6	Asian	Hap_01	PV055415	European	Yes
p-330.27	Vulpes vulpes	p-330	Pomorskie	Puck, Wejherowo, Kościerzyna, Kartuzy	Pol-F	PH-6	Asian	Hap_01	PV055416	European	Yes
p-330.29	Vulpes vulpes	p-330	Pomorskie	Puck, Wejherowo, Kościerzyna, Kartuzy	Pol-F	PH-6	Asian	Hap_01	PV055417	European	Yes
w-633.1	Vulpes vulpes	w-633	Warmińsko-Mazurskie	Węgorzewo	Pol-B	PH-2	European	Hap_01	PV055418	European	No
w-633.2	Vulpes vulpes	w-633	Warmińsko-Mazurskie	Węgorzewo	Pol-B	PH-2	European	Hap_01	PV055419	European	No
w-633.5	Vulpes vulpes	w-633	Warmińsko-Mazurskie	Węgorzewo	Pol-B	PH-2	European	Hap_01	PV055420	European	No
w-635.1	Vulpes vulpes	w-635	Warmińsko-Mazurskie	Węgorzewo	Pol-B	PH-2	European	Hap_02	PV055421	Asian	Yes
w-635.2	Vulpes vulpes	w-635	Warmińsko-Mazurskie	Węgorzewo	Pol-B	PH-2	European	Hap_02	PV055422	Asian	Yes
w-635.3	Vulpes vulpes	w-635	Warmińsko-Mazurskie	Węgorzewo	Pol-B	PH-2	European	Hap_02	PV055423	Asian	Yes
w-635.4	Vulpes vulpes	w-635	Warmińsko-Mazurskie	Węgorzewo	Pol-B	PH-2	European	Hap_02	PV055424	Asian	Yes
w-635.6	Vulpes vulpes	w-635	Warmińsko-Mazurskie	Węgorzewo	Pol-B	PH-2	European	Hap_02	PV055425	Asian	Yes
w-640.1	Vulpes vulpes	w-640	Warmińsko-Mazurskie	Węgorzewo	Pol-B	PH-2	European	Hap_01	PV055426	European	No
w-640.2	Vulpes vulpes	w-640	Warmińsko-Mazurskie	Węgorzewo	Pol-B	PH-2	European	Hap_01	PV055427	European	No
w-640.6	Vulpes vulpes	w-640	Warmińsko-Mazurskie	Węgorzewo	Pol-B	PH-2	European	Hap_01	PV055428	European	No
w-641.1	Vulpes vulpes	w-641	Warmińsko-Mazurskie	Węgorzewo	Pol-B	PH-2	European	Hap_01	PV055429	European	No
w-641.2	Vulpes vulpes	w-641	Warmińsko-Mazurskie	Węgorzewo	Pol-B	PH-2	European	Hap_01	PV055430	European	No
w-641.3	Vulpes vulpes	w-641	Warmińsko-Mazurskie	Węgorzewo	Pol-B	PH-2	European	Hap_01	PV055431	European	No
w-641.4	Vulpes vulpes	w-641	Warmińsko-Mazurskie	Węgorzewo	Pol-B	PH-2	European	Hap_01	PV055432	European	No
w-641.6	Vulpes vulpes	w-641	Warmińsko-Mazurskie	Węgorzewo	Pol-B	PH-2	European	Hap_01	PV055433	European	No
w-651.5	Vulpes vulpes	w-651	Warmińsko-Mazurskie	Węgorzewo	Pol-B	PH-2	European	Hap_01	PV055434	European	No
w-651.6	Vulpes vulpes	w-651	Warmińsko-Mazurskie	Węgorzewo	Pol-B	PH-2	European	Hap_01	PV055435	European	No

## Sheet: Results per Red Fox
Fox Code	Voivodship	District	No. of Genotyped Tapeworms	No. of Haplotypes	Haplotypes Identified (No.)	European	Asian	Hybrid
a-437	Podlaskie	Augustów	2	1	Hap_01 (2)	2	0	0
a-454	Podlaskie	Augustów	5	1	Hap_01 (5)	5	0	0
a-458	Podlaskie	Augustów	5	1	Hap_01 (5)	5	0	0
a-459	Podlaskie	Augustów	2	1	Hap_01 (2)	2	0	0
a-465	Podlaskie	Augustów	5	1	Hap_01 (5)	5	0	0
a-467	Podlaskie	Augustów	5	1	Hap_01 (5)	5	0	0
a-527	Podlaskie	Augustów	5	1	Hap_01 (5)	5	0	0
a-532	Podlaskie	Augustów	5	1	Hap_01 (5)	5	0	0
a-536	Podlaskie	Augustów	4	1	Hap_01 (4)	4	0	0
a-607	Podlaskie	Augustów	2	1	Hap_01 (2)	2	0	0
a-610	Podlaskie	Augustów	5	1	Hap_01 (5)	5	0	0
b-382	Warmińsko-Mazurskie	Bartoszyce	5	2	Hap_01 (1), Hap_02 (4)	1	0	4
b-384	Warmińsko-Mazurskie	Bartoszyce	5	1	Hap_01 (5)	5	0	0
b-403	Warmińsko-Mazurskie	Bartoszyce	5	1	Hap_01 (5)	5	0	0
b-404	Warmińsko-Mazurskie	Bartoszyce	5	1	Hap_03 (5)	5	0	0
b-414	Warmińsko-Mazurskie	Bartoszyce	5	1	Hap_01 (5)	5	0	0
b-418	Warmińsko-Mazurskie	Bartoszyce	5	1	Hap_02 (5)	0	5	0
b-424	Warmińsko-Mazurskie	Bartoszyce	5	1	Hap_01 (5)	5	0	0
b-427	Warmińsko-Mazurskie	Bartoszyce	5	1	Hap_01 (5)	2	0	3
b-428	Warmińsko-Mazurskie	Bartoszyce	5	1	Hap_02 (5)	0	5	0
b-514	Warmińsko-Mazurskie	Bartoszyce	4	1	Hap_01 (4)	4	0	0
b-569	Warmińsko-Mazurskie	Bartoszyce	5	1	Hap_03 (5)	5	0	0
g-395	Warmińsko-Mazurskie	Gołdap	4	1	Hap_04 (4)	4	0	0
g-396	Warmińsko-Mazurskie	Gołdap	2	1	Hap_01 (2)	2	0	0
g-400	Warmińsko-Mazurskie	Gołdap	5	1	Hap_01 (5)	5	0	0
g-405	Warmińsko-Mazurskie	Gołdap	5	2	Hap_01 (4), Hap_02 (1)	4	1	0
g-503	Warmińsko-Mazurskie	Gołdap	3	1	Hap_01 (3)	3	0	0
g-504	Warmińsko-Mazurskie	Gołdap	1	1	Hap_01 (1)	1	0	0
g-544	Warmińsko-Mazurskie	Gołdap	5	1	Hap_02 (5)	0	0	5
g-550	Warmińsko-Mazurskie	Gołdap	4	1	Hap_03 (4)	4	0	0
g-552	Warmińsko-Mazurskie	Gołdap	5	1	Hap_01 (5)	5	0	0
g-553	Warmińsko-Mazurskie	Gołdap	5	1	Hap_01 (5)	5	0	0
g-559	Warmińsko-Mazurskie	Gołdap	1	1	Hap_01 (1)	1	0	0
g-565	Warmińsko-Mazurskie	Gołdap	5	1	Hap_01 (5)	5	0	0
g-566	Warmińsko-Mazurskie	Gołdap	3	1	Hap_01 (3)	3	0	0
g-570	Warmińsko-Mazurskie	Gołdap	5	1	Hap_01 (5)	0	0	5
k-430	Warmińsko-Mazurskie	Kętrzyn	4	1	Hap_01 (4)	4	0	0
k-439	Warmińsko-Mazurskie	Kętrzyn	1	1	Hap_01 (1)	1	0	0
k-440	Warmińsko-Mazurskie	Kętrzyn	5	1	Hap_01 (5)	5	0	0
k-442	Warmińsko-Mazurskie	Kętrzyn	5	1	Hap_01 (5)	5	0	0
k-445	Warmińsko-Mazurskie	Kętrzyn	5	2	Hap_01 (4), Hap_05 (1)	5	0	0
k-446	Warmińsko-Mazurskie	Kętrzyn	5	2	Hap_01 (4), Hap_02 (1)	1	1	3
k-461	Warmińsko-Mazurskie	Kętrzyn	5	1	Hap_01 (5)	5	0	0
k-462	Warmińsko-Mazurskie	Kętrzyn	5	1	Hap_01 (5)	5	0	0
k-463	Warmińsko-Mazurskie	Kętrzyn	5	1	Hap_01 (5)	5	0	0
k-469	Warmińsko-Mazurskie	Kętrzyn	5	1	Hap_01 (5)	5	0	0
k-508	Warmińsko-Mazurskie	Kętrzyn	5	2	Hap_01 (2), Hap_02 (3)	2	3	0
k-509	Warmińsko-Mazurskie	Kętrzyn	5	2	Hap_01 (2), Hap_05 (3)	5	0	0
k-537	Warmińsko-Mazurskie	Kętrzyn	5	2	Hap_01 (2), Hap_03 (3)	2	0	3
k-541	Warmińsko-Mazurskie	Kętrzyn	5	2	Hap_01 (3), Hap_06 (2)	3	0	2
p-164	Pomorskie	Puck, Wejherowo, Kościerzyna, Kartuzy	5	1	Hap_01 (5)	5	0	0
p-165	Pomorskie	Puck, Wejherowo, Kościerzyna, Kartuzy	5	1	Hap_01 (5)	5	0	0
p-190	Pomorskie	Puck, Wejherowo, Kościerzyna, Kartuzy	2	1	Hap_03 (2)	2	0	0
p-330	Pomorskie	Puck, Wejherowo, Kościerzyna, Kartuzy	5	1	Hap_01 (5)	0	0	5
w-633	Warmińsko-Mazurskie	Węgorzewo	3	1	Hap_01 (3)	3	0	0
w-635	Warmińsko-Mazurskie	Węgorzewo	5	1	Hap_02 (5)	0	0	5
w-640	Warmińsko-Mazurskie	Węgorzewo	3	1	Hap_01 (3)	3	0	0
w-641	Warmińsko-Mazurskie	Węgorzewo	5	1	Hap_01 (5)	5	0	0
w-651	Warmińsko-Mazurskie	Węgorzewo	2	1	Hap_01 (2)	2	0	0
			252			202	15	35
